# Supplementary material for: Fractionation of High-Value Compounds from Hops Using an Optimised Sequential Extraction Procedure
Source: Antioxidants (Basel). 2023 Dec 26;13(1):45. doi: 10.3390/antiox13010045 (PMC10812624; doi:10.3390/antiox13010045)
Supplement: Supplementary file 1 [file antioxidants-13-00045-s001.zip]

Archive with 1 entries (1 files):
- antioxidants-2739749-supplementary.pdf
